# Supplementary material for: High-mobility group box 1 increases platelet surface P2Y12 and platelet activation in sickle cell disease
Source: JCI Insight. 2024 Mar 8;9(5):e174575. doi: 10.1172/jci.insight.174575 (PMC10972595; doi:10.1172/jci.insight.174575)
Supplement: Supporting data values [file jciinsight-9-174575-s258.xlsx]

## Sheet: Fig 1A
	HMGB1 dose (ug/ml
0 ug/ml	1 (ug/ml)	10 (ug/ml)	20 (ug/ml)	40 (ug/ml)
80.9	134.5	207.88	1559	2062.72
61.4	17.1	634	2447	2662.61
120	38.7	828.852	1542
94.4	60.8	825.075	1043	2081.55
31.2	70.0533	1381.76	1144.33	2919.85
33.6	46.4704	822	1057
		746	1313

## Sheet: Fig 1B
	HMGB1 dose (ug/ml)
	0 ug/ml	1 (ug/ml)	10 (ug/ml)	20 (ug/ml)	40 (ug/ml)
	321.703	77.9887	1369.61	4436.49	6581.98
	112.277	267.582	2268.01	5394.45	9375.45
			880.734	1495.9	2460.68
		105.16	5905.1	7563.31	4361.6
	8.0602	39.1644	272.14	4757.06	5892.03
	0.1169	29.703	1725.19	2137.56	5944.1
	188.921	24.2034	1797.34
	1203.45	50.4237	1340.29
	168.751	117.655	2134.6

## Sheet: Fig 1C
	Control plt (+) vehicle																										Control plt (+) HMGB1
ADP 0 uM	31.2	36.8	33.6	58.3	54.3	22.7																					828.852	2103.09	1381.76	822	746	221
ADP 2 uM	480.6	326.877	279.976	300.612	231.397	120.973																					2890.97	3792.47	941.868	937.197	1567.4	1291.38
ADP 5 uM	958.112	318.728	448.56	719.836	388.63	757.917	575.046	569.034	94.9683																		2633	3686.3	3890.35	1141.85	1618.55	1180.45	3178.11

## Sheet: Fig 1D
	Control plt (+) vehicle																				Control plt (+) HMGB1
ADP 0 uM	40	16.9	138	20	22	138	20	22													674.685	534.672	630.2	695	398.708	635	188.591	230.872
ADP 2 uM	534.672	280.134	141.423	141.423	389.423	220.428	268.862														734.402	1073.92	429	2106	883.749	818.064	2106.11	2446.79
ADP 5 uM	709.673	512.125		152.788	145.08	166.25	359.536	764.276	320	446.25											1125.53		8228.97	825.124	658.752	2150.72	808.5	1128.11	2568.03	2798.78

## Sheet: Fig 1E
		Control plt (+) vehicle															Control plt (+) HMGB1
	collagen 0 ug/ml	124	31.2	36.8	33.6	58.3	54.3	22.7									2103.09	1381.76	822	746	221	653.012
	collagen 5 ug/ml	618.802	175.876	941.469	178.57	127.349	77.72	2746.75	875.375								1443.15	107.657	2552.58	2782.67	138.69	51.8535	1975.01	779.296
	collagen 10 ug/ml	4206.57	662.5	1181.4	332.531	142.45	42.3477	2570.34	1093.75								862.953	539.085	3372.8	1947.33	195.075	70.37	2211.3	1078.68
	collagen 50 ug/ml	3892.54	3167.03	3862.31	1704.61												4313.28	2783.02	3804.75	2158.75

## Sheet: Fig 1F
		Control plt (+) vehicle																		Control plt (+) HMGB1
	collagen 0 ug/ml	8	0.1169	78			56.2		50.2	10.75	35.6	42	97	56	40					272	1725.19	1719	188	484		674.685	534.672		630.2		695
	collagen 0.5 ug/ml	31.993	466.026	107.64	166.05																										519	35.6748	782.686	431.098	461.91
	collagen 1 ug/ml	72.1851	765.033	110.838	186.445																										730	34.272	791.232	347.763	684.74
	collagen 5 ug/ml	475.133	3732.48	139.648	548.304	1003.32	171.42	168.14	882.096	139.281	590.7	194.94	24.9243	377.2	448.7	208.572								736.02	1175.62	818.76	1026.04	644.841	120.189	1189.19	1298.79	51.0462	607.027	174.933	348.174
	collagen 10 ug/ml	470.176	2656.68	139.324	58.1952	322.649	1493.85	108	951.805	833.266	744.447	325.2	101.153	465.696	245.025	234.724								1015.62	695.588	609.21	1006.09	391.392	765.672	1997.49	1282.38	71.9414	695.399	482.752	213.73
	collagen 50 ug/ml	508.664	1676.37	169.12	824.78	437.736	1028.35	804.77	1917.19	2280.62	2496.96	1293.63												792.994	1399.47	435.8	677.486	2404.88	2251.96	3063.06	1306.12

## Sheet: Fig 2A
		Without TLR4-neutralizing Ab						With TLR4-neutralizing Ab
	Control	274	0.1	57	174	120		34	30	68	29.9	51
	ADP	388	69	218	958	318		491	76.9	215	967	193
	HMGB1	509	289	445	963	1239		173	47	190	56.5	41
	HMGB1 +ADP	791	2098	1949	1636	3686		573	578	306	473	295
	Thrombin	5157	4864	3091	3698	5189		6785	4497	2937	4805	5568

## Sheet: Fig 2B
		Without TLR4-neutralizing Ab					With TLR4-neutralizing Ab
	Control	22.1	56	13.2	35		60	33	37	94
	ADP	359	446	149	541		351	578	155	624
	HMGB1	534	630	1370	1053		144	137	991	876
	HMGB1 +ADP	1128	2568	2200	2100		734	59	536	956
	Thrombin	3302	6767	4073	2736		2240	5000	4494	3025

## Sheet: Fig 2C
		Without AR-C 66096						With AR-C 66096
	Control	90	7.5	31	37	27.6		41	161	23	19	18
	ADP	657	136	116	329	496		171	25	26	46	73
	HMGB1	783	445	944	1337	1152		294	167	290	155	298
	HMGB1 +ADP	2644	2098	2001	3178	1877		74	263	199	1872	961
	Thrombin	4363	3678	3786	3612	3711		3833	3956	3387	3423	3644

## Sheet: Fig 2D
		Without AR-C 66096						With AR-C 66096
	Control	5	123	13.5	29			9	14	11.2	13
	ADP	409	541	402	607			304	21	32.9	5
	HMGB1	1370	1053	787	598			728	486	222	37
	HMGB1 +ADP	1391	2273	2980	3216			356	788	641	534
	Thrombin	1182	3636	1182	4105			765	1204	1420	1866

[truncated: 25 more sheets: Fig 2E, Fig 2F, Fig 3A, Fig 3B, Fig 3C, Fig 3E, Fig 4A, Fig 4B, Fig 4C, Fig 4D, Fig 5A, Fig 5B, Fig 6A, Fig 6B, Fig 6C, Fig 6D, Fig 6E, Fig 6F, Supp Fig S1B, Supp Fig S1C …]
